# Supplementary material for: H3ABioNet genomic medicine and microbiome data portals hackathon proceedings
Source: Database (Oxford). 2021 Apr 17;2021:baab016. doi: 10.1093/database/baab016 (PMC8052916; doi:10.1093/database/baab016)
Supplement: baab016_Supp [file baab016_supp.zip]

Archive with 1 entries (1 files):
- Supplementary_table_S1.pdf
